# Supplementary material for: The Influence of Cellulose-Type Formulants on Anti-Candida Activity of the Tyrocidines
Source: Antibiotics (Basel). 2021 May 18;10(5):597. doi: 10.3390/antibiotics10050597 (PMC8157355; doi:10.3390/antibiotics10050597)
Supplement: Supplementary file 1 [file antibiotics-10-00597-s001.zip]

Archive with 1 entries (1 files):
- antibiotics-1168811-supplementary.pdf
